# Supplementary material for: Using MaxEnt to Predict the Potential Distribution of the Little Fire Ant (Wasmannia auropunctata) in China
Source: Insects. 2022 Nov 1;13(11):1008. doi: 10.3390/insects13111008 (PMC9698453; doi:10.3390/insects13111008)
Supplement: Supplementary file 1 [file insects-13-01008-s001.zip]

Archive with 4 entries (4 files):
- Supplementary Table 1.xls
- Supplementary Table 2.xls
- Supplementary Table 3.xlsx
- Supplementary.pdf
