# Supplementary material for: Using MaxEnt to Predict the Potential Distribution of the Little Fire Ant (Wasmannia auropunctata) in China
Source: Insects. 2022 Nov 1;13(11):1008. doi: 10.3390/insects13111008 (PMC9698453; doi:10.3390/insects13111008)
Supplement: Supplementary file 1 [file insects-13-01008-s001.zip › Supplementary Table 1.xls]

## Sheet: occurrence records
Spesice	Longitude	Latitude
W. auropunctata	-159.588	21.9078
W. auropunctata	-156.034	19.6907
W. auropunctata	-154.875	19.5123
W. auropunctata	-149.83	-17.5364
W. auropunctata	-118.242	34.0381
W. auropunctata	-105.3	20.5
W. auropunctata	-102.314	21.877
W. auropunctata	-99.2808	22.3658
W. auropunctata	-97.7218	20.008
W. auropunctata	-91.8333	14.3333
W. auropunctata	-90.4548	-1.31309
W. auropunctata	-89.5505	16.4449
W. auropunctata	-88.453	20.5918
W. auropunctata	-87.0717	5.5189
W. auropunctata	-86.1458	14.0208
W. auropunctata	-85.3905	31.2232
W. auropunctata	-84.5645	9.7627
W. auropunctata	-84.4623	12.1227
W. auropunctata	-83.6967	22.4181
W. auropunctata	-82.6828	27.5384
W. auropunctata	-79.7114	0.34689
W. auropunctata	-79.564	8.98292
W. auropunctata	-78.346	18.28
W. auropunctata	-77.9667	21.8333
W. auropunctata	-77.1833	26.1167
W. auropunctata	-74.574	20.313
W. auropunctata	-74.5586	4.7225
W. auropunctata	-74.1873	11.2217
W. auropunctata	-72.6316	-1.28775
W. auropunctata	-72.193	21.783
W. auropunctata	-70.1046	-12.5629
W. auropunctata	-69.3278	-3.97556
W. auropunctata	-69.13	12.332
W. auropunctata	-69.11	18.98
W. auropunctata	-65.6825	-17.1061
W. auropunctata	-64.9354	-27.5809
W. auropunctata	-64.562	18.457
W. auropunctata	-64.5019	-9.15177
W. auropunctata	-63.851	10.956
W. auropunctata	-62.8893	-33.5654
W. auropunctata	-62.4131	-21.6715
W. auropunctata	-61.862	10.094
W. auropunctata	-61.6553	-1.69639
W. auropunctata	-61.4647	3.38241
W. auropunctata	-61.447	-11.438
W. auropunctata	-59.6066	-26.8087
W. auropunctata	-59.588	13.23
W. auropunctata	-59.4698	-1.84417
W. auropunctata	-59.2029	-23.2178
W. auropunctata	-58.4452	-34.6811
W. auropunctata	-58.25	6.5
W. auropunctata	-57.6347	-19.0526
W. auropunctata	-57.575	-25.253
W. auropunctata	-55.7938	-9.5463
W. auropunctata	-54.46	-25.67
W. auropunctata	-54.444	2.233
W. auropunctata	-54.0294	5.50101
W. auropunctata	-54	-30
W. auropunctata	-53.6823	-21.0654
W. auropunctata	-51.7416	-1.8707
W. auropunctata	-49.25	-8.25
W. auropunctata	-49.02	-22.48
W. auropunctata	-48.9166	-14.285
W. auropunctata	-48.569	-18.912
W. auropunctata	-48.4873	-1.42588
W. auropunctata	-42.8871	-20.7552
W. auropunctata	-39.5232	-5.31168
W. auropunctata	-39.39	-14.73
W. auropunctata	-4.8643	36.5152
W. auropunctata	6.64139	0.12083
W. auropunctata	9.45	0.383333
W. auropunctata	11.0575	3.80306
W. auropunctata	11.5248	-0.545526
W. auropunctata	34.7372	31.8244
W. auropunctata	35.5715	32.6771
W. auropunctata	90.4258	23.7519
W. auropunctata	116.265	23.1522
W. auropunctata	120.635	24.1091
W. auropunctata	138.19	9.54874
W. auropunctata	144.662	13.2863
W. auropunctata	145.363	-16.5768
W. auropunctata	145.77	-5.14251
W. auropunctata	157.449	-8.70737
W. auropunctata	160.187	-9.68447
W. auropunctata	165.852	-21.6373
