# Supplementary material for: Using MaxEnt to Predict the Potential Distribution of the Little Fire Ant (Wasmannia auropunctata) in China
Source: Insects. 2022 Nov 1;13(11):1008. doi: 10.3390/insects13111008 (PMC9698453; doi:10.3390/insects13111008)
Supplement: Supplementary file 1 [file insects-13-01008-s001.zip › Supplementary Table 2.xls]

## Sheet: Pearson correlation coefficient
Pearson correlation coefficient
	BIO01_Band	BIO02_Band	BIO03_Band	BIO04_Band	BIO05_Band	BIO06_Band	BIO07_Band	BIO08_Band	BIO09_Band	BIO10_Band	BIO11_Band	BIO12_Band	BIO13_Band	BIO14_Band	BIO15_Band	BIO16_Band	BIO17_Band	BIO18_Band	BIO19_Band
BIO01_Band	1	-0.525985	0.637552	-0.795378	0.382127	0.930836	-0.783957	0.765724	0.819977	0.79091	0.963513	0.380713	0.339235	0.178578	-0.0338995	0.359712	0.187321	0.116316	0.279121
BIO02_Band	-0.525985	1	-0.299707	0.499819	0.338682	-0.710584	0.798395	-0.342418	-0.508941	-0.353463	-0.547669	-0.385866	-0.273077	-0.352531	0.34192	-0.273987	-0.376253	-0.218116	-0.309073
BIO03_Band	0.637552	-0.299707	1	-0.887739	-0.0850942	0.757528	-0.763616	0.361779	0.652008	0.137621	0.781349	0.517671	0.410726	0.41115	-0.176578	0.43495	0.418662	0.101528	0.498098
BIO04_Band	-0.795378	0.499819	-0.887739	1	0.0996772	-0.905508	0.912138	-0.498089	-0.72512	-0.266295	-0.927132	-0.537418	-0.47265	-0.31271	0.119377	-0.490027	-0.330689	-0.176783	-0.419799
BIO05_Band	0.382127	0.338682	-0.0850942	0.0996772	1	0.074853	0.244375	0.389117	0.256627	0.715234	0.193504	-0.203068	-0.141117	-0.296914	0.247739	-0.130907	-0.315905	-0.304356	-0.0916074
BIO06_Band	0.930836	-0.710584	0.757528	-0.905508	0.074853	1	-0.948668	0.631276	0.839242	0.58776	0.972957	0.485175	0.400099	0.31679	-0.174162	0.41503	0.333404	0.131208	0.416419
BIO07_Band	-0.783957	0.798395	-0.763616	0.912138	0.244375	-0.948668	1	-0.490445	-0.734694	-0.344698	-0.88474	-0.536194	-0.433816	-0.402219	0.24793	-0.445098	-0.424398	-0.224118	-0.433984
BIO08_Band	0.765724	-0.342418	0.361779	-0.498089	0.389117	0.631276	-0.490445	1	0.321851	0.690735	0.679836	0.305977	0.265658	0.130665	-0.150215	0.293587	0.143101	0.329373	0.0265949
BIO09_Band	0.819977	-0.508941	0.652008	-0.72512	0.256627	0.839242	-0.734694	0.321851	1	0.606664	0.831694	0.32728	0.28943	0.190158	0.0320322	0.298087	0.195887	-0.120633	0.458591
BIO10_Band	0.79091	-0.353463	0.137621	-0.266295	0.715234	0.58776	-0.344698	0.690735	0.606664	1	0.607464	0.047511	0.0358039	-0.0231709	0.0426265	0.0488904	-0.0271348	-0.0622885	0.0588953
BIO11_Band	0.963513	-0.547669	0.781349	-0.927132	0.193504	0.972957	-0.88474	0.679836	0.831694	0.607464	1	0.462643	0.406756	0.247389	-0.0761388	0.426509	0.260627	0.130692	0.364352
BIO12_Band	0.380713	-0.385866	0.517671	-0.537418	-0.203068	0.485175	-0.536194	0.305977	0.32728	0.047511	0.462643	1	0.894551	0.652062	-0.304182	0.919405	0.675553	0.669781	0.62468
BIO13_Band	0.339235	-0.273077	0.410726	-0.47265	-0.141117	0.400099	-0.433816	0.265658	0.28943	0.0358039	0.406756	0.894551	1	0.325911	0.0769852	0.981769	0.348835	0.643869	0.514092
BIO14_Band	0.178578	-0.352531	0.41115	-0.31271	-0.296914	0.31679	-0.402219	0.130665	0.190158	-0.0231709	0.247389	0.652062	0.325911	1	-0.728017	0.361116	0.992167	0.383543	0.548426
BIO15_Band	-0.0338995	0.34192	-0.176578	0.119377	0.247739	-0.174162	0.24793	-0.150215	0.0320322	0.0426265	-0.0761388	-0.304182	0.0769852	-0.728017	1	0.0518521	-0.746275	-0.116891	-0.298997
BIO16_Band	0.359712	-0.273987	0.43495	-0.490027	-0.130907	0.41503	-0.445098	0.293587	0.298087	0.0488904	0.426509	0.919405	0.981769	0.361116	0.0518521	1	0.378537	0.677215	0.509515
BIO17_Band	0.187321	-0.376253	0.418662	-0.330689	-0.315905	0.333404	-0.424398	0.143101	0.195887	-0.0271348	0.260627	0.675553	0.348835	0.992167	-0.746275	0.378537	1	0.397391	0.567065
BIO18_Band	0.116316	-0.218116	0.101528	-0.176783	-0.304356	0.131208	-0.224118	0.329373	-0.120633	-0.0622885	0.130692	0.669781	0.643869	0.383543	-0.116891	0.677215	0.397391	1	0.0174926
BIO19_Band	0.279121	-0.309073	0.498098	-0.419799	-0.0916074	0.416419	-0.433984	0.0265949	0.458591	0.0588953	0.364352	0.62468	0.514092	0.548426	-0.298997	0.509515	0.567065	0.0174926	1
