# Supplementary material for: Using MaxEnt to Predict the Potential Distribution of the Little Fire Ant (Wasmannia auropunctata) in China
Source: Insects. 2022 Nov 1;13(11):1008. doi: 10.3390/insects13111008 (PMC9698453; doi:10.3390/insects13111008)
Supplement: Supplementary file 1 [file insects-13-01008-s001.zip › Supplementary Table 3.xlsx]

## Sheet: Prediction of suitable area 
		Predicted area (×104 km2)
Shared socio-economic pathways(SSPs)	Decades	Total suitable region	Lowly suitable region	Moderately suitable region	Highly suitable region
	present	195.43	164.855	28.7577	1.8175
SSP1-2.6	2030s	197.939	168.13	28.1513	1.6581
	2050s	185.847	153.919	29.8908	2.03754
	2070s	201.337	166.342	32.7496	2.24545
	2090s	209.91	175.465	32.1622	2.28183
SSP2-4.5	2030s	200.441	167.833	30.693	1.91452
	2050s	213.882	179.057	32.6837	2.14149
	2070s	203.048	172.953	28.4077	1.68755
	2090s	193.427	161.397	30.2113	1.81923
SSP3-7.0	2030s	199.129	168.992	28.2604	1.8764
	2050s	202.813	171.546	29.397	1.86947
	2070s	193.933	163.753	28.2483	1.93185
	2090s	172.899	146.961	24.1992	1.73953
SSP5-8.5	2030s	212.715	181.566	29.3606	1.78804
	2050s	201.009	168.705	30.2581	2.0462
	2070s	171.531	142.077	27.732	1.7222
	2090s	146.32	122.29	22.3817	1.6477
